# Supplementary material for: Creativity and Connection: The Impact of inspirED with Secondary School Students
Source: J Intell. 2022 Dec 31;11(1):8. doi: 10.3390/jintelligence11010008 (PMC9865255; doi:10.3390/jintelligence11010008)
Supplement: Supplementary file 1 [file jintelligence-11-00008-s001.zip]

Archive with 1 entries (1 files):
- jintelligence-2000920-Supplementary.pdf
